# Supplementary material for: Inequalities in geographic barriers and patient representation in lymphoma clinical trials across England
Source: Br J Haematol. 2024 Nov 27;206(2):531–40. doi: 10.1111/bjh.19907 (PMC11829142; doi:10.1111/bjh.19907)
Supplement: Supplementary file 2 — Data S2. [file BJH-206-531-s001.xlsx]

## Sheet: All trials
																	All comparison by site					All sites					First line trials comparison by site						No upper age limit comparison by site						Phase 2 studies
Disease	Clinical trial identifier (clinicaltrial.gov/ISCRTN/EudraCT/CRUK)	Short name	Opening year	Phase	Treatment line	Results status	Publications	Age eligibility	Total No. patient	Sub No.patient	Total Females	Total Males	Reported age	Mean age	SD		Cumulative combined No.patients	Cumulative combined mean age	Cumulative combined SD	Cumulative combined VAR		Cumulative combined No.patients	Cumulative combined mean age	Cumulative combined SD	Cumulative combined VAR		Treatment line	Cumulative combined No.patients	Cumulative combined mean age	Cumulative combined SD	Cumulative combined VAR		Age eligibility	Cumulative combined No.patients	Cumulative combined mean age	Cumulative combined SD	Cumulative combined VAR		Phase	Cumulative combined No.patients	Cumulative combined mean age	Cumulative combined SD	Cumulative combined VAR
Diffuse large B-cell lymphoma																Formula		(mean(x1)*n1 + mean( x2)*n2) / (n1 + n2)	SQRT(cumulative variance)	((n1-1)*var(x1) + (n2-1)*var(x2))/(n1+n2-1) + ((n1*n2)*(mean(x1)-mean(x2))^2)/((n1+n2)*(n1+n2-1))
	NCT04546620	REMoDL-A	2021	II	1L	Open, With Recruitment		16 Years and older																			1L						16 Years and older						II
	NCT03422523	ARGO	2018	II	2L	Terminated		16 Years and older																			2L						16 Years and older						II
	NCT03571308	ACCEPT	2017	I/II	1L	To early		16 Years and older																			1L						16 Years and older						I/II
	NCT02752204	Torch	2015	II	2L	Full study	Link	18 Years and older	36		21	15	Median and range: 68 (33-82)	62.75	11.59		36	62.75	11.59			36	62.75	11.59									18 Years and older	36	62.75	11.59			II	36	62.75	11.59
	NCT01679119	INCA	2013	II	1L	Conference abstract	Link	18 Years and older	123				Median and range: 79 (59–88)	76.25	5.64		159	73.1934	9.29739	86.4414		159	73.1934	9.29739	86.4414		1L	123	76.25	5.64	0		18 Years and older	159	73.1934	9.29739	86.4414		II	159	73.1934	9.29739	86.4414
	NCT02060656	LEGEND	2013	II	2L	Full study	Link	18 Years and older	40	21	13	27	Median and range: R-GEM-L (N = 21): 58 (21–75) R-GEM-P (N = 19): 59 (21–77)	53	14.29		180	70.8375	11.8901	141.374		180	70.8375	11.8901	141.374								18 Years and older	180	70.8375	11.8901	141.374		II	180	70.8375	11.8901	141.374
										19				54	15.17		199	69.2299	13.1657	173.336		199	69.2299	13.1657	173.336									199	69.2299	13.1657	173.336			199	69.2299	13.1657	173.336
	NCT01324596	REMoDLB	2011	III	1L	Full study	Link	18 Years and older	1077				Median and range: 65 (20-86)	59	10.16		1276	60.5954	11.3057	127.819		1276	60.5954	11.3057	127.819		1L	1200	60.7681	11.1027	123.27		18 Years and older	1276	60.5954	11.3057	127.819		III
	NCT00788606	R-CHOP-B	2008	II	1L	Terminated	Link	18 Years and older																			1L												II
	NCT00974792	R-CODOX-M/IVAC	2008	II	1L	Full study	Link	18 Years and older	111		45	66	Median and range: 50 (18–65)	45.75	9.27		1387	59.4074	11.8592	140.64		1387	59.4074	11.8592	140.64		1L	1311	59.4966	11.7275	137.533		18 Years and older	1387	59.4074	11.8592	140.64		II	310	60.8226	16.3948	268.791
	NCT00971763	RGCVP	2007	II	1L	Full study	Link	18 Years and older	62		21	41	Median and range: 76.5 (52-90)	73.75	8.17		1449	60.021	12.0773	145.861		1449	60.021	12.0773	145.861		1L	1373	60.1402	11.9604	143.052		18 Years and older	1449	60.021	12.0773	145.861		II	372	62.9772	16.0661	258.12
	NCT00137995	CORAL	2006	III	2L	Full study	Link	18-65 Years	396	202	153	243	Median and range: R-ICE (n = 202): 54 (19-65) R-DHAP (n = 194): 55 (19-65)	48	8.4		1651	58.5503	12.3339	152.126		1651	58.5503	12.3339	152.126														III
										194				48	8.44		1845	57.4409	12.4119	154.056		1845	57.4409	12.4119	154.056
	ISCRTN 16017947	R-CHOP 14 vs 21	2005	III	1L	Full study	Link	18 Years and older	1080	540	498	582	Median and range: R-CHOP-21 (n=540): 61 (19–88) , R-CHOP-14 (n=540): 61 (19–85)	53.75	11.34		2385	56.6052	12.2728	150.622		2385	56.6052	12.2728	150.622		1L	1913	58.3364	12.1317	147.179		18 Years and older	1989	58.3185	12.202	148.889		III
										540				53	10.83		2925	55.9397	12.0989	146.383		2925	55.9397	12.0989	146.383			2453	57.1616	12.0598	145.44			2529	57.1829	12.1179	146.844
		LY T	2002	II	2L	Unable to locate																					2L												II
	NCT00039351	EORTC 20992	2002	II	1L	Full study	Link	70 Years and older	32		10	22	Median and range: 78.5 (70–92)	79.75	5.32		2957	56.1973	12.295	151.166		2957	56.1973	12.295	151.166		1L	2485	57.4525	12.2641	150.408								II	404	64.3057	16.136	260.371
									Total sex
									1757		761	996		Cumulative mean age and SD				56.1973	12.295										57.4525	12.2641					57.1829	12.1179					64.3057	16.136
									Total age		Proportion
									2957		0.433125	0.566875
	CNS lymphoma (DLBCL Histology)
	NCT04443829	CAROUSEL	2021	I	2L	Open, With Recruitment		16 Years and older																															I
	NCT02329080	IELSG 42 - Marietta	2016	II	2L	Full paper	Link	18–70 Years	75		37	38	Median, iqr, and range: 58 (50–66) (23–70)	55.13	10.95		3032	56.1709	12.263	150.381		3032	56.1709	12.263	150.381														II	479	62.869	15.4388	238.357
	ISRCTN 12857473	TIER	2015	N/A	2L	Full paper	Link	16 Years and older	36		14	22	Median and range: 62 (31-76)	57.75	10.64		3068	56.1895	12.2449	149.936		3068	56.1895	12.2449	149.936								16 Years and older	2565	57.1908	12.0968	146.332		N/A
	NCT01011920	IELSG32	2012	II	1L	Full paper	Link	18–65 Years	219	75	83	136	Median and iqr: Meth-cytara (n=75): 58 (50–64) R-meth-cytara (n=69): 57 (53–63) Thio-R-meth-cytara (75): 57 (53–62)	57.33	10.58		3143	56.2167	12.2075	149.024		3143	56.2167	12.2075	149.024		1L	2560	57.4489	12.2162	149.237								II	554	62.1191	14.9869	224.607
										69				57.66	7.57		3212	56.2477	12.1276	147.079		3212	56.2477	12.1276	147.079			2629	57.4545	12.1162	146.802									623	61.6253	14.4193	207.917
										75				57.66	7.56		3287	56.2799	12.0438	145.054		3287	56.2799	12.0438	145.054			2704	57.4602	12.0123	144.295									698	61.1992	13.8968	193.122
	CRUK/08/010	PCNSL	2008	I	1L	Full paper	Link	18 Years and older	4		2	2	aged between 51 and 71yrs																										I
									Total sex
									334		136	198
									Total age		Proportion
									330		0.407186	0.592814
									Total sex
									2091		897	1194		Cumulative mean age and SD				56.2799	12.0438				56.2799	12.0438					57.4602	12.0123					57.1908	12.0968					61.1992	13.8968
									Total age		Proportion
									3287		0.428981	0.571019
Hodgkin lymphoma
	NCT03617666	AVENuE	2019	II	1L	In follow-up		18–60 Years																															II
	NCT03337919	ANIMATE	2018	II	2L	In follow-up		16 Years and older																															II
	NCT02567851	BREVITY: Brentuximab vedotin in patients with Hodgkin lymphoma	2014	II	1L	Full study	Link	16 Years and older	35		13	22	Median and iqr: 77 (72, 82)	77	7.73		35	77	7.73			3322	56.4982	12.1907	148.614		1L	35	77	7.73									II	35	77	7.73
		ReACH	2010	II	2L	Unable to locate																																	II
	NCT00908180	PAIRed	2010	II	2L	Full study	Link	16-65 Years	31				Median and range: 31 (15-62)	34.75	11.44		66	57.1553	23.3051	543.125		3353	56.2971	12.359	152.744														II	66	57.1553	23.3051	543.125
	Unable to locate	Escalated ABVD	2009	I	1L	Full study	Link	18–60 Years	24		12	12	Median and range: 36 (18-57)	36.75	10.02		90	51.7139	22.4711	504.95		3377	56.1582	12.4515	155.04		1L	59	60.6271	21.7375	472.519								I
	NCT00678327	RATHL	2008	III	1L	Full study	Link	18 Years and older	1203		547	656	Median and range: 33 (18-79)	40.75	9.3		1293	41.5131	11.0923	123.04		4580	52.111	13.5278	183.001		1L	1262	41.6793	11.0362	121.799		18 Years and older	1203	41.5131	9.3			III
	NCT00666484	18-30	2008	II	1L	Full study	Link	18–30 Years	47		22	25	Median and iqr: 23 (20–26)	23	4.59		1340	40.8638	11.4478	131.053		4627	51.8153	13.7795	189.874		1L	1309	41.0086	11.4127	130.25								II	113	42.9491	24.6939	609.791
	Unable to locate	SHIELD Study	2004	II	1L	Full study	Link	60 Years and older	175	103	85	90	Median and range: VEPEMB (n=103): 73 (60-85) ABVD (n=35): 66 (60-73) CLVPP (n=19): 75 (61-86) Other (n=18): 77 (61-88)	72.75	4.98		1443	43.1398	13.8162	190.886		4730	52.2712	13.9861	195.611		1L	1412	43.324	13.81	190.717								II	216	57.1597	23.4947	552.002
										35				66.25	3.09		1478	43.6871	14.1046	198.939		4765	52.3739	13.9881	195.667			1447	43.8785	14.0975	198.739									251	58.4273	22.0449	485.976
										19				74.25	6.77		1497	44.075	14.4456	208.676		4784	52.4608	14.0341	196.956			1466	44.2722	14.4407	208.533									270	59.5407	21.7061	471.156
										18				75.75	7.41		1515	44.4513	14.7851	218.599		4802	52.5481	14.0868	198.438			1484	44.654	14.7822	218.512									288	60.5538	21.4548	460.307
	NCT00943423	RAPID	2003	III	1L	Full study	Link	16-75 Years	565	209	259	306	Median and range: Pet neg RT (n=209): 34 (16-74) Pet neg no RT (n=211): 34 (16-75) Positive pet (n=145): 36 (18-75)	39.5	10.55		1724	43.8511	14.4268	208.132		5011	52.0038	14.1981	201.587		1L	1693	44.0177	14.425	208.08								III
										211				39.75	10.72		1935	43.4039	14.1258	199.538		5222	51.5087	14.2788	203.885			1904	43.5448	14.1239	199.485
										145				41.25	10.85		2080	43.2537	13.9311	194.076		5367	51.2316	14.2934	204.302			2049	43.3824	13.9279	193.986
	NCT00049595	Escalated BEACOPP (EORTC 20012)	2002	III	1L	Full study	Link	16 to 60 years	547		136	411	Median and range: 35.2 (16.1-67.4)	38.48	8.41		2627	42.5574	13.1192	172.114		5914	50.0521	14.3382	205.584		1L	2596	42.3494	13.1139	171.975								III
	ISRCTN 97144519	LY09	1998	III	1L	Full study	Link	16 Years and older	789	394	330	459	Median, iqr, and range: ABVD (n=394): 35 (IQR 26-47) (range 14-78) MDR (n=395): 34 (IQR 24-47) (range 16-87)	38.5	13.23		3021	42.0282	13.2024	174.305		6308	49.3306	14.5418	211.464		1L	2990	41.8422	13.1915	174.016		16 Years and older	1597	40.7698	10.4846	109.927		III
										395				39.13	14.75		3416	41.6931	13.4203	180.104		6703	48.7295	14.75	217.562			3385	41.5257	13.4087	179.793			1992	40.4446	11.4717	131.6
									Total sex
									3385		1404	1981		Cumulative mean age and SD				41.6931	13.4203										41.5257	13.4087					40.4446	11.4717					60.5538	21.4548
									Total age		Proportion
									3416		0.414771	0.585229
Follicular lymphoma
	EudraCT 2016-004010-10	PETReA	2018	III	2L	In follow-up		18 Years and older																															III
	EudraCT 2011-000097-56	ReBeL Phase II (A HOVON 110FL/GLSG/NCRI study)	2016	II	2L	Phase 1 results, Phase 2 still recruit	Link	18 Years and older	15		9	6	Median and iqr: 58 (50-64)	57.33	11.45		15	57.33	11.45			6718	48.7487	14.7484	217.514								18 Years and older	15	57.33	11.45			II	15	57.33	11.45
	NCT00637832	PACIFICO	2009	III	2L	In follow-up		18 Years and older																															III
	NCT00637832	SCHRIFT	2008	II	2L	Full study	Link	18 Years and older	52		23	29	Median and range: 62 (31-87)	60.5	12.4		67	59.7903	12.1818	148.397		6770	48.8389	14.7667	218.055								18 Years and older	67	59.7903	12.1818	148.397		II	67	59.7903	12.1818	148.397
	NCT00140582	PRIMA	2006	III	Other	Full study	Link	18 Years and older	1193		571	622	Median and range: 56 (22–87)	55.25	9.92		1260	55.4914	10.0989	101.988		7963	49.7994	14.3301	205.35								18 Years and older	1260	55.4914	10.0989	101.988		III
	NCT00310167	FoRT	2006	III	Other	Full study	Link	18 Years and older	614		304	310	median (iqr) 66 (59–74)	66.33	11.15		1874	59.0426	11.6248	135.136		8577	50.9828	14.7546	217.698								18 Years and older	1874	59.0426	11.6248	135.136		III
	NCT00112931	Watch and Wait	2004	III	1L	Full study	Link	18 Years and older	463	187	251	212	Median and range: W&W (n=187): 60 (28–82) Ind-R (n=84): 60 (33–86) Maint-R (n=192): 60 (27–87)	57.5	9.95		2061	58.9026	11.4893	132.004		8764	51.1219	14.6983	216.041		1L	187	57.5	9.95			18 Years and older	2061	58.9026	11.4893	132.004		III
										84				59.75	10.88		2145	58.9358	11.4648	131.442		8848	51.2038	14.6902	215.801			271	58.1974	10.28	105.678			2145	58.9358	11.4648	131.442
										192				58.5	11.02		2337	58.9	11.4272	130.582		9040	51.3587	14.6591	214.89			463	58.3229	10.5824	111.988			2337	58.9	11.4272	130.582
	ISRCTN65655917	EORTC 20981	2002	III	2L	Full study	Link	18 Years and older	465	231	238	227	Median and range: CHOP (n=231): 55 (27-78) R-CHOP (n=234): 54 (26-80)	53.75	9.17		2568	58.4367	11.3374	128.537		9271	51.4183	14.552	211.76								18 Years and older	2568	58.4367	11.3374	128.537		III
										234				53.5	9.69		2802	58.0245	11.2905	127.476		9505	51.4696	14.4552	208.952									2802	58.0245	11.2905	127.476
	Unable to locate	BNLI MCD vs FMD	2000	III	1L	Unable to locate																																	III
	NCT00005589	EBMT-LYM1	1999	III	2L	Full study	Link	18 Years and older	203	103	87	116	Median and range: Maint (n=103): 52 (33–68) No-maint (n=100): 52 (26–70)	51.25	6.97		2905	57.7843	11.2353	126.231		9608	51.25	14.3954	207.228								18 Years and older	2905	57.7843	11.2353	126.231		III
										100				50	8.8		3005	57.5252	11.2486	126.531		9708	51.2371	14.3492	205.899									3005	57.5252	11.2486	126.531
									Total sex
									3005		1483	1522		Cumulative mean age and SD				57.5252	11.2486										58.3229	10.5824					57.5252	11.2486					59.7903	12.1818
									Total age		Proportion
									3005		0.493511	0.506489
Mantle cell lymphoma
	ISRCTN11038174	ENRICH	2015	II/III	1L	In follow-up		60 years and over																															II/III
	ISRCTN34386131	PICLLe	2011	I/II	2L	Full study	Link	18 Years and older	15		2	13	Mean and SD: 67.47 (7.8)	67.47	7.8		15	67.47	7.8			9723	51.2622	14.3553	206.075								18 Years and older	15	67.47	7.8			I/II	15	67.47	7.8
	Unable to locate	Ofatumumab Study	2011	II	2L	Unable to locate																																	II
	CRUK/08/020	MiniAllo	2009	II	1L	Conference abstract	Link	18 Years and older	25		3	22	Median and range: 54 (34-69)	52.75	9.07		40	58.27	11.1602	124.551		9748	51.266	14.3442	205.755		1L	25	52.75	9.07			18 Years and older	40	58.27	11.1602	124.551		II	40	58.27	11.1602	124.551
	NCT00513955	Bortezomib Study	2007	II	2L	Full study	Link	18 Years and older	46	23	10	36	Median and range: CHOP (n=23): 71 (50–83) BCHOP (n=23): 69 (48-73)	68.75	8.55		63	62.096	11.4085	130.155		9771	51.3071	14.358	206.153								18 Years and older	63	62.096	11.4085	130.155		II	63	62.096	11.4085	130.155
										23				64.75	6.48		86	62.8058	10.3538	107.201		9794	51.3387	14.3592	206.186									86	62.8058	10.3538	107.201			86	62.8058	10.3538	107.201
	NCT00641095	Mantle Cell P3	2006	III	1L	Full study	Link	18 Years and older	370	184	87	283	Median and range: FC (n=184): 66 (37-85) FCR (n=186): 66 (36-88)	63.5	8.87		270	63.2789	9.35428	87.5025		9978	51.563	14.3703	206.504		1L	209	62.2141	9.53629	90.9409		18 Years and older	270	63.2789	9.35428	87.5025		III
										186				64	9.59		456	63.573	9.44732	89.2518		10164	51.7906	14.3937	207.178			395	63.0551	9.59109	91.9891			456	63.573	9.44732	89.2518
	NCT00053092	NCRI Mantle Cell Lymphoma Trial	2002	II	1L	Full study	Link	18 Years and older	156	78	41	115	Median and range: Arm 1 (n=78): 63.5 (37–78) Arm 2 (n=78): 63.5 (36–88)	60.5	8.51		534	63.1242	9.37192	87.8328		10242	51.8569	14.3777	206.718		1L	473	62.6337	9.46059	89.5027		18 Years and older	534	63.1242	9.37192	87.8328		II	164	61.7091	9.5628	91.4472
										78				62.75	10.79		612	63.0765	9.55551	91.3078		10320	51.9392	14.3845	206.914			551	62.6502	9.64938	93.1106			612	63.0765	9.55551	91.3078			242	62.0446	9.96421	99.2855
									Total sex
									612		143	469		Cumulative mean age and SD				63.0765	9.55551										62.6502	9.64938					63.0765	9.55551					62.0446	9.96421
									Total age		Proportion
									612		0.23366	0.76634
Peripheral T-cell lymphoma
	NCT03593018	ORACLE	2020	III	2L	In follow-up		18 Years and older																															III
	NCT03046953	AVAIL-T - Avelumab in relapsed/refractory T-cell Lymphoma	2017	II	2L	Conference abstract	Link	16 Years and older	34		6	28	Median and range: 63.5 (36.6-84.5)	62.03	11.45		34	62.03	11.45			10354	51.9724	14.387	206.986								16 Years and older	34	62.03	11.45			II	34	62.03	0
	NCT03141203	RomiCar	2015	I/II	2L	Conference abstract	Link	16 Years and older	77		24	53	Median and range: 62 (22-82)	57	12.48		111	58.5407	12.3436	152.365		10431	52.0095	14.3798	206.778								16 Years and older	111	58.5407	12.3436	152.365		I/II	111	58.5407	10.6318	113.034
	NCT01719835	CHEMO-T	2012	II	1L	Full study	Link	18 Years and older	87	43	25	62	Median and iqr: CHOP (n=43): 64 (54–69) GEM-P (n=44): 61 (50–70)	62.33	11.5		154	59.5988	12.1966	148.756		10474	52.0518	14.3838	206.895		1L	43	62.33	11.5			18 Years and older	154	59.5988	12.1966	148.756		II	154	59.5988	10.9763	120.479
										44				60.33	15.33		198	59.7613	12.9198	166.921		10518	52.0865	14.3971	207.276			87	61.3185	13.5316	183.103			198	59.7613	12.9198	166.921			198	59.7613	12.0399	144.959
	NCT00958854	AITL	2009	II	1L	Full study	Link	18 Years and older	15		5	10	Median and range: 68 (52 – 91)	69.75	11.21		213	60.4647	13.0373	169.971		10533	52.1116	14.408	207.591		1L	102	62.5584	13.5031	182.334		18 Years and older	213	60.4647	13.0373	169.971		II	213	60.4647	12.2296	149.564
	CRUKE/04/016	CHOP-Campath	2007	I	1L	Full study	Link	18 Years and older	18				Median and range: 58 (37–71)	56	9.33		231	60.1168	12.8274	164.542		10551	52.1183	14.4015	207.403		1L	120	61.5747	13.1423	172.72		18 Years and older	231	60.1168	12.8274	164.542		I
									Total sex
									213		60	153		Cumulative mean age and SD				60.1168	12.8274										61.5747	13.1423					60.1168	12.8274					60.4647	12.2296
									Total age		Proportion
									231		0.28169	0.71831
Waldenström’s macroglobulinaemia
	NCT04061512	RAINBOW	2020	II/III	1L	Open, With Recruitment		18 Years and older																															II/III
	NCT03630042	PembroWM	2019	II	2L	Conference Abstract	Link	18 Years and older	17		3	14	Median and range: 70 (43-84)	66.75	11.41		17	66.75	11.41			10568	52.1418	14.4087	207.61								18 Years and older	17	66.75	11.41			II	17	66.75	11.41
	NCT01592981	R2W: Randomised phase 2 trial in Waldenstrom macroglobulinaemia	2013	N/A	1L	Full paper	Link	18 Years and older	60		16	44	Median and range: 67 (43-87)	66	9.51		77	66.1656	9.88515	97.7161		10628	52.22	14.4228	208.019		1L	60	66	9.51			18 Years and older	77	66.1656	9.88515	97.7161		N/A
	NCT00608374	Waldenstrom's study	2001	III	1L	Full paper	Link	18 Years and older	414	207	137	277	Median and range: Fludarabine (n=207): 68.2 (59.5–74.8) Chlorambucil (n=207): 67.8 (60.7–73.1)	67.68	2.79		284	67.2694	5.68883	32.3628		10835	52.5154	14.4455	208.672		1L	267	67.3025	5.15576	26.5819		18 Years and older	284	67.2694	5.68883	32.3628		III
										207				67.35	2.26		491	67.3034	4.56509	20.84		11042	52.7935	14.4535	208.903			474	67.3232	4.14413	17.1738			491	67.3034	4.56509	20.84
									Total sex
									491		156	335		Cumulative mean age and SD				67.3034	4.56509										67.3232	4.14413					67.3034	4.56509					66.75	11.41
									Total age		Proportion
									491		0.317719	0.682281
Cutaneous T-cell lymphoma
	NCT03385226	PORT	2019	II	2L	Open, With Recruitment		18 Years and older
	NCT01098656	EORTC 21081 - Lenalidomide maintenance: Phase III v1.0	2011	III	2L	Full paper	Link	18 Years and older	21		8	13	Median and range: 64.0 (37.9-87.3)	63.3	13.07		21	63.3	13.07			11063	52.8134	14.4577	209.025								18 Years and older	21	63.3	13.07			III
	NCT00660231	GemBex	2008	II	2L	Full paper	Link	18 Years and older	36		11	25	Median and range: 65 (38–83)	62.75	10.64		57	62.9526	11.482	131.837		11099	52.8457	14.4576	209.023								18 Years and older	57	62.9526	11.482	131.837		II	36	62.75	10.64
									Total sex
									57		19	38		Cumulative mean age and SD				62.9526	11.482																62.9526	11.482					62.75	10.64
									Total age
									57		0.333333	0.666667
Burkitt lymphoma
	EudraCT Number: 2013-004394-27	HOVON 127 BL	2020	III	1L	Did not recruit in UK		18–75 Years
	NCT00040690	LY10	2002	II	1L	Full paper	Link	16 Years and older	58		12	46	Median and range: 37 (17-76)	41.75	12.83							11157	52.788	14.4711	209.414															58	41.75	12.83
											Proportion
											0.206897	0.793103
Primary mediastinal large B-cell lymphoma
	NCT01599559	IELSG 37	2013	III	1L	Conference abstract	Link	18 Years and older	545		336	209
	NCT00944567	IELSG 26	2009	III	1L	Full paper	Link	18 Years and older	125		77	48	Median and iqr: 33 (27-41)	33.66	10.5							11282	52.5761	14.571	212.314															125	33.66	10.5
											Proportion
									Total age
									670		0.616418	0.383582
Marginal zone lymphoma
	NCT00210353	IELSG19/MALT Trial	2003	III	1L	Full paper	Link	18 Years and older	401		204	197	Median and range: 61 (26-81)	57.25	9.03							11683	52.7365	14.441	208.543
											Proportion
											0.508728	0.491272
Other
B-cell lymphomas	NCT03307746	RiVa	2017	II	2L	ConferenceAbstract	Link	16 Years and older	27				Median and range: 71 (49-87)	69.5	9.52		27	69.5	13.07			11710	52.7751	14.4537	208.91								16 Years and older	27	69.5	9.52			II	27	69.5	9.52
c32 B-cell lymphomas	NCT02933320	BI-1206 + anti-CD20 in patients with CD32b positive B-cell malignancy	2016	I/II	2L	Trial terminated early by the Sponsor	Link	18 Years and older	14		6	8	Not in format to take																										I/II
Indolent	NCT01805375	A Phase I trial of DI-B4 in patients with advanced B-cell malignancies	2013	I	2L	Unable to locate		18 Years and older																															I
Aggressive T	Unable to locate	Intestinal t-cell trial (ITCL)	2008	II	1L	Unable to locate																																	II
Aggressive B	NCT00003215	MISTRAL	2002	III	1L	Full study	Link	16 to 60 years	128	59	75	53	Median and range: 46 (18–61)	42.75	9.32		86	51.1483	16.3542	267.459		11769	52.7249	14.4496	208.792		1L	59	42.75	9.95									III
										70			Median and range: 49 (18–61)	44.25	9.07		156	48.0529	13.9692	195.139		11839	52.6748	14.4381	208.459			129	43.564	9.47466	89.7692
All lymphomas	NCT00005590	SIGNIFICANT	1999	III	Other	Full study	Link	16 Years and older	1565	781	873	692	Median and iqr: 55 (42–63)	53.33	15.6		937	52.4514	15.4591	238.983		12620	52.7153	14.5129	210.624								16 Years and older	808	53.8703	15.7033	246.593		III
										784			Median and iqr: 55 (43–65)	54.33	16.34		1721	53.3072	15.8894	252.472		13404	52.8098	14.6303	214.045									1592	54.0967	16.0166	256.532
Aggressive B	NCT00005867	NHL Good Risk	1998	III	1L	Unable to locate		18 to 59 Years																															III
All lymphomas		BNLI Radiation Dose	1997	III	Other	Full study	Link	18 Years and older	1001		473	528	Median and range: 64 (18–92)	59.5	11.46		2722	55.5846	14.7234	216.779		14405	53.2747	14.5321	211.183								18 Years and older	2593	56.1826	14.6647	215.053		III
Aggressive B	ISRCTN98741793	BNLI 60+	1996	III	1L	Full study	Link	60 Years and older	784		373	411	Median and range: 70 (60-89)	72.25	4.49		3506	59.3112	14.8669	221.026		15189	54.2541	14.7969	218.948		1L	913	68.1969	9.46635	89.6117								III
Aggressive B		LY02	1993	III	1L	Full study	Link	16 and 65 Years	457	234	180	277	Median and range: 48 (16–65)	44.25	8.79		3740	58.3689	15.0105	225.316		15423	54.1023	14.7746	218.288		1L	1147	63.3115	13.4249	180.227								III
										223			Median and range: 48 (16–64)	44	8.66		3963	57.5604	15.0932	227.803		15646	53.9583	14.7538	217.675			1370	60.1681	14.625	213.891
									Total sex
									3935		1980	1969		Cumulative mean age and SD				57.5604	15.0932										60.1681	14.625					56.1826	14.6647					69.5	9.52
									Total age		Proportion
									3962		0.503177	0.500381

## Sheet: Results - Age
		All comparison		First line studies only		No age restriction studies only		Phase 2 studies
Disease	Cumulative number of participants	Combined mean age	Combined SD	Combined mean age	Combined SD	Combined mean age	Combined SD	Combined mean age	Combined SD
Diffuse large B-cell lymphoma		56.1973	12.295	57.4525	12.2641	57.1829	12.1179	64.3057	16.136
DLBCL including CNS lymphoma (DLBCL Histology)		56.2799	12.0438	57.4602	12.0123	57.1908	12.1179	61.1992	16.136
Hodgkin lymphoma		41.6931	13.4203	41.5257	13.4087	40.4446	11.4717	60.5538	21.4548
Follicular lymphoma		57.5252	11.2486	58.3229	10.5824	57.5252	11.2486	59.7903	12.1818
Mantle cell lymphoma		63.0765	9.55551	62.6502	9.64938	63.0765	9.55551	62.0446	9.96421
Peripheral T-cell lymphoma		60.1168	12.8274	61.5747	13.1423	60.1168	12.8274	60.4647	12.2296
Waldenström’s macroglobulinaemia		67.3034	4.56509	67.3232	4.14413	67.3034	4.56509	66.75	11.41
Cutaneous T-cell lymphoma		62.9526	11.482	NA	NA	62.9526	11.482	62.75	10.64
Burkitt lymphoma		41.75	12.83	41.75	12.83	NA	NA	41.75	41.75
Primary mediastinal large B-cell lymphoma		33.66	10.5	33.66	10.5	NA	NA	33.66	10.5
Marginal zone lymphoma		57.25	9.03	57.25	9.03	NA	NA	NA	NA
Other		57.5604	15.0932	57.5604	15.0932	56.1826	14.6647	69.5	9.52
All lymphomas		53.9583	14.7538
